# Supplementary material for: Artificial Intelligent Deep Learning Molecular Generative Modeling of Scaffold-Focused and Cannabinoid CB2 Target-Specific Small-Molecule Sublibraries
Source: Cells. 2022 Mar 7;11(5):915. doi: 10.3390/cells11050915 (PMC8909864; doi:10.3390/cells11050915)
Supplement: Supplementary file 1 [file cells-11-00915-s001.zip]

Archive with 1 entries (1 files):
- cells-1593707-supplementary.pdf
